# Supplementary material for: Effect of Selenium Nanoparticles and Mannan Oligosaccharide Supplementation on Growth Performance, Stress Indicators, and Intestinal Microarchitecture of Broilers Reared under High Stocking Density
Source: Animals (Basel). 2022 Oct 24;12(21):2910. doi: 10.3390/ani12212910 (PMC9654113; doi:10.3390/ani12212910)
Supplement: Supplementary file 1 [file animals-12-02910-s001.zip]

Archive with 1 entries (1 files):
- animals-1968579-supplementary.pdf
